# Supplementary material for: A Review on Indigenous Goats of East Africa: A Case for Conservation and Management
Source: Biology (Basel). 2024 Jun 5;13(6):419. doi: 10.3390/biology13060419 (PMC11200369; doi:10.3390/biology13060419)
Supplement: Supplementary file 1 [file biology-13-00419-s001.zip]

Archive with 1 entries (1 files):
- biology-3022209-supplementary.pdf
